# Supplementary material for: Red Wine and Garlic as a Possible Alternative to Minimize the Use of Nitrite for Controlling Clostridium Sporogenes and Salmonella in a Cured Sausage: Safety and Sensory Implications
Source: Foods. 2020 Feb 17;9(2):206. doi: 10.3390/foods9020206 (PMC7073624; doi:10.3390/foods9020206)
Supplement: Supplementary file 1 [file foods-09-00206-s001.xlsx]

## Sheet: CONSUMERS
CONSUMER Nº	GENDER 1FEMALE2MALE	CONSUMPTION 1YES-0NO	AGE	FORMULATION	Hedonic	Redish colour	Pinky colour	Cured Colour	Brwnish colour	bright colour	Dull colour	Red wine colour	Pale colour	Dark red colour	Sui generis smell	Cured smell	Consumption intention	Purchasing intentetion	greenish NOT USED IN THE ANALYSIS
1	2	1	21	Control	8	1	1	0	0	1	0	0	0	0	0	1	1	0	0
1	2	1	21	Nitrite	4	0	1	0	0	0	0	0	0	0	0	0	0	0	0
1	2	1	21	Nitrate	6	0	0	0	1	0	1	0	0	0	0	0	1	1	0
1	2	1	21	Nitrite plus Nitrate	6	0	1	0	0	0	0	0	0	0	0	0	1	0	0
1	2	1	21	Wine	6	0	1	1	0	1	0	0	0	0	0	1	0	0	0
1	2	1	21	Wine plus garlic	6	0	0	0	1	0	1	0	1	0	0	1	0	0	0
1	2	1	21	Colorau	4	0	0	0	1	0	1	0	0	0	0	1	0	0	0
2	1	1	33	Control	4	1	1	0	0	0	0	0	0	0	1	0	0	0	0
2	1	1	33	Nitrite	3	1	0	0	1	1	0	0	0	0	0	0	0	0	0
2	1	1	33	Nitrate	4	0	1	0	0	1	0	0	0	0	1	0	0	0	0
2	1	1	33	Nitrite plus Nitrate	5	1	1	0	0	1	0	0	0	0	0	0	0	0	0
2	1	1	33	Wine	7	1	1	1	0	1	0	0	0	0	0	0	1	1	0
2	1	1	33	Wine plus garlic	8	0	0	1	1	0	1	0	0	0	1	1	1	1	0
2	1	1	33	Colorau	6	1	0	0	1	0	0	1	0	1	1	0	0	0	0
3	2	1	31	Control	7	0	1	0	0	0	0	0	0	0	1	0	1	1	0
3	2	1	31	Nitrite	7	0	1	0	0	0	0	0	0	0	1	0	1	1	0
3	2	1	31	Nitrate	6	0	1	0	0	0	0	0	0	0	1	0	1	0	0
3	2	1	31	Nitrite plus Nitrate	7	1	0	0	0	0	0	0	0	0	0	0	1	1	0
3	2	1	31	Wine	4	0	0	0	1	0	0	0	0	0	0	1	0	0	0
3	2	1	31	Wine plus garlic	6	0	0	0	1	0	0	0	0	0	0	0	0	1	0
3	2	1	31	Colorau	5	0	0	0	1	0	0	0	0	0	0	0	0	0	0
4	1	1	27	Control	4	1	0	0	0	0	1	0	0	0	0	1	0	0	0
4	1	1	27	Nitrite	5	0	1	0	0	1	0	0	0	0	0	1	0	0	0
4	1	1	27	Nitrate	4	1	0	0	0	0	1	0	0	0	0	1	0	0	0
4	1	1	27	Nitrite plus Nitrate	5	0	1	0	0	1	0	0	0	0	0	1	0	0	0
4	1	1	27	Wine	5	0	0	0	1	0	1	0	0	0	0	1	0	0	0
4	1	1	27	Wine plus garlic	7	0	0	1	1	0	1	0	0	0	0	0	1	1	0
4	1	1	27	Colorau	6	0	0	1	0	1	0	0	0	0	1	0	0	0	0
5	1	1	52	Control	7	0	1	0	0	0	1	0	0	0	0	0	1	0	0
5	1	1	52	Nitrite	8	0	1	1	0	1	0	0	0	0	1	1	1	1	0
5	1	1	52	Nitrate	6	0	1	0	0	0	0	0	0	0	1	1	1	0	0
5	1	1	52	Nitrite plus Nitrate	7	0	0	1	0	1	0	0	0	0	1	0	1	0	0
5	1	1	52	Wine	6	1	0	1	0	0	1	0	0	0	0	1	0	0	0
5	1	1	52	Wine plus garlic	3	0	0	0	1	1	0	1	0	0	0	1	0	0	0
5	1	1	52	Colorau	2	0	0	0	1	0	1	1	0	1	1	1	0	0	0
6	2	1	56	Control	6	0	0	0	0	0	0	0	1	1	0	0	0	0	0
6	2	1	56	Nitrite	5	0	0	0	0	0	0	1	0	0	1	0	0	0	0
6	2	1	56	Nitrate	7	0	1	0	0	0	0	0	0	0	1	0	0	0	0
6	2	1	56	Nitrite plus Nitrate	6	0	1	0	0	0	0	0	0	0	1	0	0	0	0
6	2	1	56	Wine	5	0	1	0	0	0	0	0	0	0	1	0	0	0	0
6	2	1	56	Wine plus garlic	8	0	1	0	0	0	0	0	0	0	1	0	0	1	0
6	2	1	56	Colorau	2	0	1	0	0	0	0	0	0	0	1	0	0	0	0
7	1	1		Control	7	0	0	0	0	1	0	0	0	0	0	0	1	0	0
7	1	1		Nitrite	7	0	1	0	0	0	0	0	0	0	0	0	1	0	0
7	1	1		Nitrate	7	0	1	0	0	0	0	0	0	0	0	0	1	0	0
7	1	1		Nitrite plus Nitrate	7	1	0	0	0	0	0	0	0	0	0	0	1	0	0
7	1	1		Wine	6	1	0	0	0	0	0	0	0	0	0	0	0	0	0
7	1	1		Wine plus garlic	4	0	0	0	1	0	0	0	0	0	0	1	0	0	0
7	1	1		Colorau	7	0	0	0	0	0	0	0	0	0	0	0	1	0	0
8	1	1	43	Control	7	0	0	1	0	0	0	0	0	0	1	1	1	1	0
8	1	1	43	Nitrite	8	0	1	1	0	0	0	0	0	0	1	1	1	1	0
8	1	1	43	Nitrate	8	0	0	1	0	0	0	0	0	0	1	1	1	1	0
8	1	1	43	Nitrite plus Nitrate	7	0	0	1	0	0	0	0	0	0	1	1	1	1	0
8	1	1	43	Wine	6	0	0	1	0	0	0	1	0	1	1	1	0	0	0
8	1	1	43	Wine plus garlic	4	0	0	0	1	0	0	0	0	0	1	1	0	0	0
8	1	1	43	Colorau	6	0	0	1	0	0	0	1	0	1	1	1	0	0	0
9	2	1	22	Control	5	1	0	0	0	0	1	0	0	0	1	0	0	0	0
9	2	1	22	Nitrite	4	0	1	0	0	1	0	0	0	0	0	0	0	0	0
9	2	1	22	Nitrate	6	0	0	0	0	0	0	0	1	1	0	0	0	0	0
9	2	1	22	Nitrite plus Nitrate	5	0	1	0	0	1	0	0	0	0	0	0	0	0	0
9	2	1	22	Wine	4	0	1	0	0	0	0	0	0	0	0	1	0	0	0
9	2	1	22	Wine plus garlic	6	0	0	0	0	0	1	1	0	0	0	1	0	0	0
9	2	1	22	Colorau	4	0	0	0	1	0	0	0	1	0	1	0	0	0	0
10	1	1	44	Control	7	0	1	0	0	0	0	0	0	0	0	0	1	0	0
10	1	1	44	Nitrite	7	0	1	0	0	0	0	0	0	0	0	0	1	1	0
10	1	1	44	Nitrate	7	0	1	0	0	0	0	0	0	0	0	0	1	0	0
10	1	1	44	Nitrite plus Nitrate	8	0	1	0	0	0	0	0	0	0	0	0	1	1	0
10	1	1	44	Wine	6	0	1	0	0	0	0	0	0	0	0	0	0	0	0
10	1	1	44	Wine plus garlic	4	0	0	0	0	0	0	0	1	0	0	0	0	0	0
10	1	1	44	Colorau	4	0	0	0	0	0	0	0	0	0	0	0	0	0	0
11	1	1	47	Control	6	0	1	0	0	1	0	0	1	0	1	0	0	0	0
11	1	1	47	Nitrite	8	1	1	0	0	1	0	0	1	0	1	0	1	1	0
11	1	1	47	Nitrate	8	0	0	1	0	1	0	0	0	0	1	0	1	1	0
11	1	1	47	Nitrite plus Nitrate	8	0	1	0	0	1	0	0	0	0	1	0	1	1	0
11	1	1	47	Wine	8	0	0	1	0	1	0	1	0	1	1	0	1	1	0
11	1	1	47	Wine plus garlic	7	0	0	0	1	0	1	0	0	0	1	1	1	1	1
11	1	1	47	Colorau	7	0	0	1	1	0	1	1	0	0	0	1	0	0	0
12	1	1	27	Control	6	0	1	0	0	1	0	0	0	0	0	0	0	0	0
12	1	1	27	Nitrite	3	1	1	0	0	0	0	0	0	0	0	0	0	0	0
12	1	1	27	Nitrate	5	0	1	0	0	1	0	0	0	0	0	0	0	0	0
12	1	1	27	Nitrite plus Nitrate	5	1	1	0	0	0	1	0	0	0	0	0	0	0	0
12	1	1	27	Wine	7	0	0	1	0	0	1	0	0	0	0	0	1	0	0
12	1	1	27	Wine plus garlic	8	0	0	1	1	0	0	0	0	0	0	1	1	1	0
12	1	1	27	Colorau	7	0	0	0	0	0	0	0	0	0	1	0	0	1	0
13	1	1	51	Control	5	0	1	0	0	0	0	0	1	0	0	1	0	0	0
13	1	1	51	Nitrite	2	1	0	0	0	1	0	0	0	0	0	1	0	0	0
13	1	1	51	Nitrate	2	0	1	0	0	0	1	0	0	0	0	1	0	0	0
13	1	1	51	Nitrite plus Nitrate	6	0	1	0	0	1	0	0	0	0	0	1	0	0	0
13	1	1	51	Wine	5	0	0	0	1	0	1	0	0	0	1	0	0	0	0
13	1	1	51	Wine plus garlic	4	0	1	0	0	0	1	0	0	0	0	1	0	0	0
13	1	1	51	Colorau	2	1	0	0	0	0	0	0	0	0	0	1	0	0	0
14	1	1	30	Control	7	0	0	0	1	0	0	0	0	0	0	0	0	0	0
14	1	1	30	Nitrite	5	0	0	0	0	0	0	0	0	0	0	0	0	0	0
14	1	1	30	Nitrate	7	0	1	0	0	0	0	0	0	0	0	0	0	0	0
14	1	1	30	Nitrite plus Nitrate	7	0	1	0	0	0	0	0	0	0	0	0	0	0	0
14	1	1	30	Wine	6	0	0	0	0	0	0	0	0	1	0	0	0	0	0
14	1	1	30	Wine plus garlic	6	0	0	0	0	0	0	0	0	0	0	0	0	0	0
14	1	1	30	Colorau	7	0	0	0	0	0	0	1	0	0	0	0	0	0	0
15	2	1	50	Control	4	0	1	0	1	0	0	0	0	0	0	0	0	0	0
15	2	1	50	Nitrite	4	0	1	0	0	0	1	0	0	0	0	0	0	0	0
15	2	1	50	Nitrate	6	0	0	0	0	0	1	0	1	0	0	0	0	0	0
15	2	1	50	Nitrite plus Nitrate	5	1	0	0	0	0	0	0	0	0	0	0	0	0	0
15	2	1	50	Wine	6	0	0	1	0	0	0	1	0	0	0	0	1	0	0
15	2	1	50	Wine plus garlic	7	0	0	1	1	0	0	0	0	0	0	1	1	0	0
15	2	1	50	Colorau	6	0	1	0	0	0	0	0	0	0	0	0	0	0	0
16	1	1	48	Control	5	0	0	0	0	0	0	0	0	0	0	0	0	0	0
16	1	1	48	Nitrite	5	1	0	0	0	0	0	0	0	0	0	0	0	0	0
16	1	1	48	Nitrate	5	1	0	0	0	0	0	0	0	0	0	0	0	0	0
16	1	1	48	Nitrite plus Nitrate	4	1	0	0	0	0	0	0	0	0	0	0	0	0	0
16	1	1	48	Wine	6	0	0	1	0	0	0	0	0	0	0	0	0	0	0
16	1	1	48	Wine plus garlic	3	0	1	0	0	0	0	0	0	0	0	0	0	0	0
16	1	1	48	Colorau	5	0	0	1	0	0	0	0	0	0	0	0	0	0	0
17	1	1	50	Control	7	0	1	0	0	0	0	0	0	0	1	0	1	0	0
17	1	1	50	Nitrite	7	1	0	0	0	0	0	0	0	0	1	0	1	0	0
17	1	1	50	Nitrate	7	0	0	1	0	0	1	0	0	0	1	0	0	0	0
17	1	1	50	Nitrite plus Nitrate	7	0	1	0	0	0	0	0	0	0	1	0	1	0	0
17	1	1	50	Wine	7	0	0	1	0	0	0	0	0	0	0	1	1	0	0
17	1	1	50	Wine plus garlic	6	0	1	0	0	0	0	0	0	0	1	1	0	0	0
17	1	1	50	Colorau	6	0	0	1	0	0	0	0	0	0	0	1	0	0	0
18	2	1	21	Control	5	0	1	0	0	0	1	0	0	0	0	0	0	0	0
18	2	1	21	Nitrite	5	1	0	0	0	1	0	0	0	0	0	0	0	0	0
18	2	1	21	Nitrate	5	0	1	0	0	0	0	0	1	0	0	0	0	0	0
18	2	1	21	Nitrite plus Nitrate	6	0	1	0	0	1	0	0	0	0	0	0	1	0	0
18	2	1	21	Wine	4	0	1	0	0	0	0	0	0	0	0	1	0	0	0
18	2	1	21	Wine plus garlic	7	0	0	1	0	0	0	1	0	0	0	1	0	0	0
18	2	1	21	Colorau	6	0	0	1	0	0	0	0	0	1	0	0	0	0	0
19	2	1	24	Control	5	0	0	0	0	0	0	0	0	0	0	0	0	0	0
19	2	1	24	Nitrite	8	1	0	0	0	1	0	0	0	0	0	1	1	0	0
19	2	1	24	Nitrate	7	0	1	0	0	0	1	0	0	0	1	0	0	0	0
19	2	1	24	Nitrite plus Nitrate	7	0	1	0	0	1	0	0	0	0	0	0	1	1	0
19	2	1	24	Wine	7	0	1	1	0	0	0	0	0	0	0	0	1	0	0
19	2	1	24	Wine plus garlic	7	0	1	0	0	0	0	0	1	0	1	0	0	1	0
19	2	1	24	Colorau	7	0	0	1	0	0	1	0	0	0	1	0	1	1	0
20	1	1	23	Control	2	0	1	0	0	0	0	0	0	0	0	1	0	0	0
20	1	1	23	Nitrite	3	0	1	0	0	0	0	0	0	0	0	1	0	0	0
20	1	1	23	Nitrate	4	1	0	0	0	0	0	0	0	0	0	1	0	0	0
20	1	1	23	Nitrite plus Nitrate	4	1	0	0	0	0	0	0	0	0	1	0	0	0	0
20	1	1	23	Wine	7	0	0	1	0	0	1	0	0	0	1	0	0	0	0
20	1	1	23	Wine plus garlic	8	0	0	0	1	0	0	0	0	0	1	1	0	0	1
20	1	1	23	Colorau	4	0	0	0	0	0	0	0	0	0	0	1	0	0	0
21	1	1	58	Control	8	0	0	0	0	0	0	0	0	0	0	1	1	0	0
21	1	1	58	Nitrite	5	0	1	0	0	1	0	0	0	0	0	0	0	0	0
21	1	1	58	Nitrate	6	0	1	0	0	0	0	0	0	0	0	0	0	0	0
21	1	1	58	Nitrite plus Nitrate	4	1	0	0	0	0	0	0	0	0	0	0	0	0	0
21	1	1	58	Wine	8	0	0	1	0	0	0	0	0	1	0	0	0	0	0
21	1	1	58	Wine plus garlic	6	0	0	1	0	0	1	0	0	0	0	0	0	1	0
21	1	1	58	Colorau	7	0	0	1	0	0	0	0	0	0	0	1	0	0	0
22	1	1	24	Control	5	0	0	1	0	0	1	0	1	0	0	0	0	0	0
22	1	1	24	Nitrite	8	0	1	1	0	1	0	0	0	0	0	0	1	1	0
22	1	1	24	Nitrate	5	0	1	1	0	0	0	0	0	0	0	1	0	0	0
22	1	1	24	Nitrite plus Nitrate	6	0	1	1	0	1	0	0	0	0	0	1	1	1	0
22	1	1	24	Wine	4	0	0	0	0	0	0	1	1	0	1	0	0	0	0
22	1	1	24	Wine plus garlic	7	0	0	0	0	0	1	1	0	0	1	0	1	1	0
22	1	1	24	Colorau	6	0	0	0	0	0	0	0	0	0	1	0	1	0	0
23	2	1	48	Control	5	1	1	0	0	0	0	0	1	0	0	1	1	1	0
23	2	1	48	Nitrite	7	1	1	1	0	0	0	0	1	0	0	1	1	0	0
23	2	1	48	Nitrate	7	1	1	0	0	0	0	0	1	0	0	1	0	1	0
23	2	1	48	Nitrite plus Nitrate	6	1	1	1	0	0	0	0	1	0	0	1	0	1	0
23	2	1	48	Wine	7	1	0	0	0	0	0	1	0	1	1	1	1	0	0
23	2	1	48	Wine plus garlic	4	1	1	1	0	0	0	0	0	0	0	1	0	0	0
23	2	1	48	Colorau	4	0	0	0	0	0	0	1	0	1	1	0	1	1	0
24	1	1	23	Control	4	0	0	0	0	0	0	0	1	0	0	0	0	0	0
24	1	1	23	Nitrite	3	1	0	0	0	1	0	0	0	0	0	0	0	0	0
24	1	1	23	Nitrate	5	1	0	0	0	0	0	0	0	0	0	0	0	0	0
24	1	1	23	Nitrite plus Nitrate	4	0	0	0	0	1	0	0	0	0	0	0	0	0	0
24	1	1	23	Wine	6	0	1	0	0	0	1	0	0	0	0	1	0	0	0
24	1	1	23	Wine plus garlic	4	0	0	0	1	1	0	0	0	0	0	0	0	0	0
24	1	1	23	Colorau	2	0	0	0	1	0	1	0	0	0	0	0	0	0	0
25	1	2	50	Control	6	0	0	0	0	0	0	0	1	0	0	0	0	0	0
25	1	2	50	Nitrite	3	0	1	0	0	0	0	0	1	0	0	0	0	0	0
25	1	2	50	Nitrate	4	0	0	1	0	0	1	0	0	0	0	0	0	0	0
25	1	2	50	Nitrite plus Nitrate	4	0	1	0	0	0	0	0	1	0	0	0	0	0	0
25	1	2	50	Wine	4	0	0	0	0	0	0	1	1	0	0	0	0	0	0
25	1	2	50	Wine plus garlic	5	1	0	0	0	0	0	1	0	0	0	0	0	0	0
25	1	2	50	Colorau	6	1	0	0	0	0	1	0	0	0	0	0	0	0	0
26	1	1	58	Control	5	0	1	0	0	1	0	0	0	0	1	0	1	1	0
26	1	1	58	Nitrite	7	0	0	1	0	0	1	0	0	0	1	0	0	0	1
26	1	1	58	Nitrate	5	0	0	0	0	0	0	0	0	0	0	0	0	0	0
26	1	1	58	Nitrite plus Nitrate	7	0	1	0	0	1	0	0	0	0	1	0	1	1	0
26	1	1	58	Wine	7	1	0	0	0	0	0	0	0	0	1	0	1	1	0
26	1	1	58	Wine plus garlic	7	1	0	1	0	0	1	0	0	0	1	0	1	1	0
26	1	1	58	Colorau	7	0	0	1	0	0	1	0	0	0	1	0	1	1	0
27	1	2	23	Control	4	1	0	0	0	0	1	1	0	0	1	0	0	0	0
27	1	2	23	Nitrite	5	1	0	1	0	0	1	0	0	0	0	1	1	0	0
27	1	2	23	Nitrate	6	0	1	1	0	0	1	0	0	0	1	0	1	0	0
27	1	2	23	Nitrite plus Nitrate	5	0	1	0	0	1	0	0	1	0	0	1	1	0	0
27	1	2	23	Wine	6	1	0	0	0	0	1	0	0	0	1	0	1	0	0
27	1	2	23	Wine plus garlic	6	0	0	0	1	0	1	0	1	0	0	1	1	0	0
27	1	2	23	Colorau	5	0	0	1	0	0	1	1	0	0	0	1	1	0	0
28	1	1	23	Control	4	0	1	0	0	0	1	0	1	0	0	0	1	1	0
28	1	1	23	Nitrite	3	0	1	0	0	0	0	0	1	0	1	0	1	1	0
28	1	1	23	Nitrate	5	1	1	0	0	0	1	0	1	0	1	0	1	1	0
28	1	1	23	Nitrite plus Nitrate	3	0	1	0	0	1	0	0	1	0	0	0	1	1	0
28	1	1	23	Wine	6	1	0	1	0	0	1	0	0	0	1	1	1	1	0
28	1	1	23	Wine plus garlic	7	0	0	0	1	0	1	0	1	0	0	1	1	1	0
28	1	1	23	Colorau	3	1	0	1	1	0	0	0	0	0	1	1	1	1	0
29	2	1	44	Control	3	0	1	0	0	0	0	0	0	0	0	0	0	0	0
29	2	1	44	Nitrite	4	0	1	0	0	0	0	0	0	0	0	0	0	0	0
29	2	1	44	Nitrate	5	0	1	0	0	1	0	0	0	0	0	0	0	0	0
29	2	1	44	Nitrite plus Nitrate	6	1	0	0	0	0	0	0	0	0	0	0	0	0	0
29	2	1	44	Wine	7	0	0	0	0	1	0	0	0	0	0	0	0	0	0
29	2	1	44	Wine plus garlic	9	0	0	1	0	0	0	0	0	0	0	0	1	1	0
29	2	1	44	Colorau	3	0	0	0	1	0	0	0	0	0	0	1	0	0	0
30	2	1	49	Control	6	1	0	0	0	0	0	1	0	0	0	1	0	0	0
30	2	1	49	Nitrite	5	0	0	0	0	1	0	0	1	0	0	0	0	0	0
30	2	1	49	Nitrate	6	0	0	1	0	0	1	0	0	0	0	1	1	0	0
30	2	1	49	Nitrite plus Nitrate	6	0	0	1	0	1	0	0	0	0	1	0	0	0	0
30	2	1	49	Wine	4	0	0	0	0	0	1	0	1	0	0	1	0	0	0
30	2	1	49	Wine plus garlic	7	0	1	0	1	0	0	0	0	0	1	1	1	1	0
30	2	1	49	Colorau	6	0	0	0	0	0	0	0	0	0	0	0	0	0	0
31	1	1	48	Control	7	0	1	0	0	1	0	0	0	0	0	1	0	0	0
31	1	1	48	Nitrite	7	1	0	0	0	1	0	0	0	0	0	1	0	0	0
31	1	1	48	Nitrate	8	0	1	0	0	1	0	0	0	0	0	1	0	0	0
31	1	1	48	Nitrite plus Nitrate	7	0	1	0	0	0	1	0	0	0	0	1	1	0	0
31	1	1	48	Wine	8	0	0	1	0	0	0	0	0	1	0	0	1	0	0
31	1	1	48	Wine plus garlic	6	0	0	0	1	0	0	1	0	0	1	0	0	0	0
31	1	1	48	Colorau	9	1	0	0	0	0	0	1	0	0	1	0	1	1	0
32	2	1	49	Control	2	0	0	0	1	0	0	0	0	0	0	0	0	0	0
32	2	1	49	Nitrite	5	1	0	0	0	0	0	0	0	0	0	0	0	0	0
32	2	1	49	Nitrate	3	0	0	0	0	0	0	0	0	1	0	0	0	0	0
32	2	1	49	Nitrite plus Nitrate	7	1	0	0	0	0	0	0	0	0	0	0	1	0	0
32	2	1	49	Wine	7	0	0	0	0	0	0	0	0	1	0	0	0	0	0
32	2	1	49	Wine plus garlic	3	0	0	0	1	0	0	0	0	0	0	0	0	0	0
32	2	1	49	Colorau	3	0	0	0	0	0	0	0	0	1	0	0	0	0	0
33	2	1	52	Control	8	0	1	1	0	0	1	0	0	0	0	0	1	1	0
33	2	1	52	Nitrite	4	1	0	0	0	1	0	0	0	0	0	1	0	0	0
33	2	1	52	Nitrate	5	1	0	0	0	1	0	0	0	0	0	0	0	0	0
33	2	1	52	Nitrite plus Nitrate	7	0	1	0	0	1	0	0	0	0	0	0	1	0	0
33	2	1	52	Wine	7	0	0	0	0	0	1	1	0	0	0	1	1	1	0
33	2	1	52	Wine plus garlic	6	0	1	0	0	1	0	0	0	0	0	1	0	0	0
33	2	1	52	Colorau	3	0	0	0	0	0	1	0	0	1	0	0	0	0	0
34	1	2	21	Control	5	0	1	0	0	0	0	0	0	0	1	0	0	0	0
34	1	2	21	Nitrite	1	0	0	1	0	0	0	0	0	0	0	0	0	0	0
34	1	2	21	Nitrate	4	0	1	0	0	0	0	0	0	0	0	0	0	0	0
34	1	2	21	Nitrite plus Nitrate	4	0	0	1	0	0	0	0	0	0	0	0	0	0	0
34	1	2	21	Wine	3	1	0	0	0	0	0	0	1	0	0	0	0	0	0
34	1	2	21	Wine plus garlic	6	0	0	0	1	0	0	0	0	0	1	0	0	0	0
34	1	2	21	Colorau	3	0	0	0	1	0	0	0	0	0	0	0	0	0	0
35	1	1	22	Control	7	0	0	0	0	1	0	0	0	0	1	0	1	0	0
35	1	1	22	Nitrite	5	0	1	0	0	0	0	0	0	0	0	0	0	0	0
35	1	1	22	Nitrate	4	0	1	0	0	0	0	0	0	0	1	0	0	0	0
35	1	1	22	Nitrite plus Nitrate	5	0	1	0	0	0	0	0	1	0	1	0	0	0	0
35	1	1	22	Wine	7	0	1	0	0	0	1	0	0	0	1	0	1	0	0
35	1	1	22	Wine plus garlic	9	0	0	1	0	0	0	0	0	0	0	1	1	1	0
35	1	1	22	Colorau	6	0	0	0	1	0	0	0	0	0	0	1	0	0	0
36	1	1	23	Control	5	1	0	1	0	1	0	0	0	1	0	0	0	0	0
36	1	1	23	Nitrite	4	1	1	0	0	1	0	0	0	0	0	0	0	0	0
36	1	1	23	Nitrate	6	0	0	0	1	0	0	0	0	0	0	0	0	0	0
36	1	1	23	Nitrite plus Nitrate	6	0	1	0	0	0	0	0	1	0	0	0	0	0	0
36	1	1	23	Wine	4	0	0	0	1	0	1	0	0	0	0	0	0	0	0
36	1	1	23	Wine plus garlic	9	0	0	0	1	1	0	0	0	0	1	0	1	1	0
36	1	1	23	Colorau	6	0	0	1	1	1	0	0	0	0	0	0	0	0	0
37	1	2	57	Control	6	0	1	0	0	1	0	0	0	0	0	0	0	1	0
37	1	2	57	Nitrite	5	1	0	0	0	0	0	0	0	0	1	0	1	0	0
37	1	2	57	Nitrate	5	0	1	0	0	1	0	0	0	0	0	1	1	0	0
37	1	2	57	Nitrite plus Nitrate	4	1	0	0	0	0	1	0	0	0	0	0	1	0	0
37	1	2	57	Wine	7	0	0	1	0	0	1	0	0	0	0	0	1	0	0
37	1	2	57	Wine plus garlic	6	0	1	0	0	0	1	0	0	0	0	1	0	0	0
37	1	2	57	Colorau	5	0	0	1	0	0	1	0	0	0	0	0	0	1	0
38	1	1	21	Control	5	1	0	0	0	1	0	0	0	0	1	0	0	0	0
38	1	1	21	Nitrite	7	1	0	0	0	0	0	0	0	0	1	1	1	0	0
38	1	1	21	Nitrate	6	1	0	0	0	1	0	0	0	0	0	0	0	0	0
38	1	1	21	Nitrite plus Nitrate	9	0	1	0	0	0	1	0	0	0	1	0	1	1	0
38	1	1	21	Wine	6	0	0	0	1	0	1	0	0	0	1	0	0	0	0
38	1	1	21	Wine plus garlic	6	0	0	0	1	0	0	1	0	0	1	0	0	0	0
38	1	1	21	Colorau	4	0	1	1	0	0	1	0	0	0	0	0	0	0	0
39	1	2	25	Control	7	0	1	0	0	1	0	0	0	0	0	0	0	0	0
39	1	2	25	Nitrite	7	1	1	0	0	0	0	0	0	0	0	0	0	0	0
39	1	2	25	Nitrate	8	0	1	0	0	0	0	0	1	0	0	0	0	0	0
39	1	2	25	Nitrite plus Nitrate	7	0	1	0	0	0	0	0	0	0	0	0	0	0	0
39	1	2	25	Wine	6	0	0	1	1	0	1	0	0	0	0	0	0	0	0
39	1	2	25	Wine plus garlic	7	0	0	0	1	0	0	0	0	0	0	0	0	0	1
39	1	2	25	Colorau	6	0	0	0	1	1	0	0	0	0	0	0	0	0	0
40	2	1	46	Control	7	1	0	0	0	0	0	0	1	1	0	0	0	0	0
40	2	1	46	Nitrite	7	1	0	0	0	0	0	0	1	0	0	0	1	0	0
40	2	1	46	Nitrate	7	1	0	0	0	0	1	0	0	0	0	0	0	1	0
40	2	1	46	Nitrite plus Nitrate	7	1	0	0	0	0	0	0	1	0	0	0	1	0	0
40	2	1	46	Wine	6	0	1	0	0	0	1	0	0	1	0	0	0	0	0
40	2	1	46	Wine plus garlic	7	0	0	1	0	0	0	1	0	0	0	0	0	0	0
40	2	1	46	Colorau	7	0	1	0	0	0	1	0	0	0	0	1	0	0	0
41	1	1	46	Control	4	1	1	1	0	0	1	0	0	0	0	1	1	0	0
41	1	1	46	Nitrite	7	1	0	1	0	1	0	1	0	0	0	1	1	1	0
41	1	1	46	Nitrate	4	0	1	1	0	0	1	1	0	0	0	1	1	0	0
41	1	1	46	Nitrite plus Nitrate	7	1	0	1	0	1	0	0	0	0	0	1	1	1	0
41	1	1	46	Wine	4	0	0	1	1	1	0	1	0	1	0	1	0	0	0
41	1	1	46	Wine plus garlic	4	0	1	1	1	1	1	1	0	1	1	1	0	0	0
41	1	1	46	Colorau	2	1	0	0	0	0	1	0	0	0	1	0	0	0	0
42	2	1	50	Control	7	1	0	0	0	1	0	0	0	0	0	0	1	1	0
42	2	1	50	Nitrite	7	1	1	0	0	1	0	0	0	0	0	0	1	1	0
42	2	1	50	Nitrate	8	1	0	0	0	1	0	0	0	0	0	0	1	1	0
42	2	1	50	Nitrite plus Nitrate	6	1	1	0	0	0	0	0	0	0	0	0	1	1	0
42	2	1	50	Wine	7	1	1	0	0	0	1	0	1	0	0	0	1	1	0
42	2	1	50	Wine plus garlic	2	0	0	0	1	0	1	0	0	0	0	0	0	0	1
42	2	1	50	Colorau	8	1	0	0	1	1	0	0	0	0	0	0	1	1	0
43	2	1	35	Control	5	0	1	0	0	0	0	0	0	0	1	0	0	0	0
43	2	1	35	Nitrite	5	0	1	0	0	0	0	0	0	0	0	0	1	0	0
43	2	1	35	Nitrate	5	1	0	0	0	0	1	0	0	0	0	0	1	0	0
43	2	1	35	Nitrite plus Nitrate	8	1	0	0	0	1	0	0	0	0	0	0	0	1	0
43	2	1	35	Wine	7	0	0	1	0	0	0	1	0	0	1	0	0	0	0
43	2	1	35	Wine plus garlic	7	0	0	0	1	0	0	0	1	0	0	0	0	1	0
43	2	1	35	Colorau	6	0	0	0	0	0	0	0	1	0	0	1	0	0	1
44	1	1	32	Control	6	0	0	0	0	0	0	0	0	0	0	0	0	0	0
44	1	1	32	Nitrite	7	0	0	0	0	1	0	0	0	0	0	0	0	0	0
44	1	1	32	Nitrate	7	0	0	0	0	1	0	0	0	0	0	0	0	0	0
44	1	1	32	Nitrite plus Nitrate	7	0	0	0	0	0	1	0	0	0	0	0	0	0	0
44	1	1	32	Wine	7	0	0	0	0	1	0	1	0	0	0	0	0	0	0
44	1	1	32	Wine plus garlic	6	0	0	0	0	0	0	1	0	0	0	0	0	0	0
44	1	1	32	Colorau	7	0	0	0	0	0	0	0	0	0	0	0	0	0	0
45	1	2	24	Control	6	1	0	0	0	0	0	0	0	0	0	0	0	0	0
45	1	2	24	Nitrite	4	1	0	0	0	0	0	0	0	0	0	0	0	0	0
45	1	2	24	Nitrate	5	0	1	0	0	0	0	0	0	0	0	0	0	0	0
45	1	2	24	Nitrite plus Nitrate	3	1	0	0	0	0	0	0	0	0	0	1	0	0	0
45	1	2	24	Wine	6	0	0	0	1	0	0	0	0	0	0	0	0	0	0
45	1	2	24	Wine plus garlic	6	0	0	0	1	0	0	0	0	0	0	0	0	0	0
45	1	2	24	Colorau	2	0	0	1	1	0	0	0	0	0	0	0	0	0	0
46	1	2	21	Control	5	0	1	0	0	0	1	0	0	0	1	0	0	0	0
46	1	2	21	Nitrite	4	1	0	0	0	1	0	0	0	0	0	0	0	0	0
46	1	2	21	Nitrate	5	0	1	0	0	0	1	0	0	0	0	0	0	0	0
46	1	2	21	Nitrite plus Nitrate	6	0	1	0	0	0	0	0	1	0	0	0	0	0	0
46	1	2	21	Wine	5	0	1	0	1	0	1	0	0	0	0	0	0	0	0
46	1	2	21	Wine plus garlic	7	0	1	0	0	0	1	0	0	0	0	0	0	0	0
46	1	2	21	Colorau	8	0	0	0	1	0	1	1	0	0	0	0	0	0	0
47	1	1	50	Control	4	1	0	0	0	0	0	0	0	0	0	1	0	0	0
47	1	1	50	Nitrite	6	0	1	0	0	0	0	0	0	0	0	0	1	1	0
47	1	1	50	Nitrate	3	0	1	0	0	0	0	0	0	0	0	1	0	0	0
47	1	1	50	Nitrite plus Nitrate	7	0	1	0	0	0	0	0	0	0	1	0	1	1	0
47	1	1	50	Wine	7	0	1	0	0	0	1	0	0	0	0	1	1	1	0
47	1	1	50	Wine plus garlic	6	0	0	0	1	0	0	0	0	0	0	1	1	1	0
47	1	1	50	Colorau	4	0	0	0	1	0	0	0	0	0	0	0	0	0	0
48	1	1	43	Control	6	0	0	0	0	0	1	0	0	0	0	0	0	0	0
48	1	1	43	Nitrite	6	0	1	0	0	1	0	0	0	0	1	0	0	0	0
48	1	1	43	Nitrate	7	0	0	0	0	0	0	0	1	0	1	0	0	0	0
48	1	1	43	Nitrite plus Nitrate	5	0	0	0	0	0	1	0	1	0	1	0	0	0	0
48	1	1	43	Wine	8	0	1	1	0	0	1	0	0	0	0	1	1	1	0
48	1	1	43	Wine plus garlic	7	0	1	0	0	0	1	0	0	0	0	0	0	0	0
48	1	1	43	Colorau	3	1	0	1	0	0	1	0	0	0	0	0	0	0	0
49	2	2	25	Control	4	1	0	0	1	0	0	0	0	0	1	1	0	0	0
49	2	2	25	Nitrite	3	1	1	0	0	0	1	0	1	0	0	0	0	0	0
49	2	2	25	Nitrate	4	0	1	0	0	0	0	0	1	0	0	0	0	0	0
49	2	2	25	Nitrite plus Nitrate	5	0	1	0	0	0	0	0	1	0	0	0	0	0	0
49	2	2	25	Wine	2	0	1	0	1	0	1	0	1	0	0	0	0	0	0
49	2	2	25	Wine plus garlic	7	0	0	0	0	0	1	0	1	0	1	1	1	1	1
49	2	2	25	Colorau	6	1	0	0	1	0	0	0	0	0	1	1	0	0	0
50	1	1	22	Control	6	0	1	0	0	0	0	0	0	0	0	1	1	0	0
50	1	1	22	Nitrite	7	0	1	1	0	0	0	0	0	0	0	0	1	0	0
50	1	1	22	Nitrate	5	0	0	0	0	0	0	0	0	0	0	0	0	0	0
50	1	1	22	Nitrite plus Nitrate	6	0	1	1	0	0	0	0	0	0	0	0	1	0	0
50	1	1	22	Wine	6	1	0	0	1	0	0	0	0	0	0	0	1	0	0
50	1	1	22	Wine plus garlic	6	0	1	0	0	0	0	0	0	0	0	1	1	0	0
50	1	1	22	Colorau	6	0	0	0	0	0	0	0	0	1	0	1	0	0	0
51	1	1	22	Control	7	0	1	0	0	0	0	0	0	0	1	0	1	1	0
51	1	1	22	Nitrite	6	1	0	0	0	1	0	0	0	0	1	0	0	0	0
51	1	1	22	Nitrate	7	0	0	0	0	0	1	0	0	0	1	0	1	1	0
51	1	1	22	Nitrite plus Nitrate	7	1	0	0	0	1	0	0	1	0	1	0	1	1	0
51	1	1	22	Wine	7	1	0	0	0	0	0	0	0	0	1	0	1	1	0
51	1	1	22	Wine plus garlic	5	0	0	0	1	0	0	0	0	0	1	0	0	0	0
51	1	1	22	Colorau	7	0	0	0	0	1	0	0	0	0	1	0	1	1	0
52	1	1	46	Control	2	0	1	0	0	1	0	0	1	0	0	0	0	0	0
52	1	1	46	Nitrite	3	0	0	0	0	0	0	0	1	0	0	0	0	0	0
52	1	1	46	Nitrate	2	0	0	1	1	0	1	1	0	0	0	0	0	0	0
52	1	1	46	Nitrite plus Nitrate	4	0	1	0	0	1	0	0	1	0	0	1	0	0	0
52	1	1	46	Wine	4	0	0	1	0	1	0	1	1	0	0	0	0	0	0
52	1	1	46	Wine plus garlic	6	0	1	0	0	1	0	1	1	0	0	0	0	0	0
52	1	1	46	Colorau	7	1	0	1	0	0	1	0	0	1	0	1	1	1	0
53	1	1	27	Control	4	1	0	0	0	0	0	0	0	0	0	0	0	0	0
53	1	1	27	Nitrite	8	1	0	0	0	0	1	0	0	0	1	0	1	0	0
53	1	1	27	Nitrate	4	0	1	0	0	0	0	0	1	0	0	0	0	0	0
53	1	1	27	Nitrite plus Nitrate	5	1	0	0	0	0	1	0	0	0	1	0	0	0	0
53	1	1	27	Wine	6	1	0	0	0	0	0	1	0	1	0	1	0	0	0
53	1	1	27	Wine plus garlic	3	0	0	0	1	0	1	0	0	0	0	1	0	0	1
53	1	1	27	Colorau	5	1	0	0	1	0	0	0	0	0	1	0	0	0	0
54	1	1	31	Control	5	1	0	1	0	1	0	0	0	0	1	1	0	0	0
54	1	1	31	Nitrite	6	0	1	0	0	1	0	1	0	0	0	0	0	0	0
54	1	1	31	Nitrate	5	0	1	0	0	0	0	0	0	0	0	0	0	0	0
54	1	1	31	Nitrite plus Nitrate	5	1	0	0	0	1	0	0	0	0	0	0	0	0	0
54	1	1	31	Wine	4	0	0	1	1	0	1	0	0	0	0	1	0	0	0
54	1	1	31	Wine plus garlic	4	0	0	0	1	0	1	0	0	0	0	1	0	0	0
54	1	1	31	Colorau	4	0	0	0	1	0	1	0	0	0	0	0	0	0	0
55	1	2	21	Control	1	0	1	0	0	1	0	0	0	0	0	1	0	0	0
55	1	2	21	Nitrite	5	1	1	0	0	0	0	0	0	0	0	1	0	0	0
55	1	2	21	Nitrate	1	0	0	0	0	0	0	0	1	0	0	1	0	0	0
55	1	2	21	Nitrite plus Nitrate	4	1	0	0	0	0	1	0	1	0	0	0	1	0	0
55	1	2	21	Wine	1	1	0	0	0	0	0	0	0	1	0	1	0	0	0
55	1	2	21	Wine plus garlic	5	0	0	0	0	0	1	0	0	1	1	0	1	0	0
55	1	2	21	Colorau	6	0	0	0	0	0	0	0	0	0	1	0	1	0	0
56	1	1	57	Control	7	0	1	0	0	0	1	0	0	0	0	1	1	1	0
56	1	1	57	Nitrite	7	0	1	0	0	1	0	0	0	0	0	0	1	0	0
56	1	1	57	Nitrate	7	0	1	0	0	0	0	0	1	0	0	0	1	1	0
56	1	1	57	Nitrite plus Nitrate	7	0	1	0	0	0	1	0	0	0	0	0	1	1	0
56	1	1	57	Wine	8	0	1	0	0	0	0	0	0	0	0	0	1	0	0
56	1	1	57	Wine plus garlic	7	0	0	0	1	0	1	1	0	0	0	1	1	1	0
56	1	1	57	Colorau	7	0	0	1	0	0	0	1	0	0	0	1	1	1	0
57	1	1	46	Control	3	0	1	0	0	0	0	0	1	0	0	0	0	0	0
57	1	1	46	Nitrite	5	0	1	0	0	1	0	0	0	0	0	0	0	0	0
57	1	1	46	Nitrate	5	0	1	0	0	0	0	0	1	0	0	0	1	1	0
57	1	1	46	Nitrite plus Nitrate	4	0	1	0	0	1	0	0	0	0	0	0	0	0	0
57	1	1	46	Wine	4	0	1	1	0	0	1	0	0	0	0	0	0	0	0
57	1	1	46	Wine plus garlic	6	0	0	0	1	0	0	1	0	1	0	0	0	0	0
57	1	1	46	Colorau	5	0	0	1	0	0	0	1	0	1	0	0	0	0	0
58	1	1	23	Control	7	0	1	0	0	0	1	0	0	0	1	0	1	1	0
58	1	1	23	Nitrite	6	0	1	0	0	0	1	0	0	0	1	0	1	1	0
58	1	1	23	Nitrate	6	0	1	0	0	1	0	0	0	0	1	0	0	0	0
58	1	1	23	Nitrite plus Nitrate	7	1	0	0	0	1	0	0	0	0	0	1	1	1	0
58	1	1	23	Wine	3	0	0	0	1	0	1	0	0	0	0	0	0	0	0
58	1	1	23	Wine plus garlic	4	0	0	0	1	0	0	0	0	1	0	0	0	0	0
58	1	1	23	Colorau	6	1	0	0	0	0	1	0	0	1	1	0	1	0	0
59	1	1	23	Control	5	0	0	0	0	0	1	0	0	0	0	0	0	0	0
59	1	1	23	Nitrite	5	0	1	0	0	0	0	0	0	0	0	0	0	0	0
59	1	1	23	Nitrate	4	0	1	0	0	0	0	0	0	0	0	0	0	0	0
59	1	1	23	Nitrite plus Nitrate	6	0	1	0	0	0	0	0	0	0	0	0	1	0	0
59	1	1	23	Wine	5	1	0	0	1	0	0	0	0	0	0	0	0	0	0
59	1	1	23	Wine plus garlic	4	1	0	0	1	0	0	0	0	0	0	0	0	0	0
59	1	1	23	Colorau	7	1	0	0	0	0	0	0	0	0	1	0	1	1	0
60	2	1	46	Control	4	0	1	0	0	0	0	0	0	0	0	1	0	0	0
60	2	1	46	Nitrite	3	0	1	0	0	0	1	0	0	0	0	0	0	0	0
60	2	1	46	Nitrate	4	0	0	0	1	0	0	0	0	0	0	0	0	0	0
60	2	1	46	Nitrite plus Nitrate	4	0	1	0	0	0	0	0	0	0	0	0	0	0	0
60	2	1	46	Wine	7	0	0	0	1	0	0	1	0	0	0	1	1	0	0
60	2	1	46	Wine plus garlic	8	0	0	0	0	0	0	1	0	0	1	0	1	1	0
60	2	1	46	Colorau	5	0	1	0	0	0	0	0	0	0	0	0	0	0	0
61	1	1	47	Control	2	0	1	0	0	1	0	0	0	0	0	0	0	0	0
61	1	1	47	Nitrite	4	0	1	0	0	1	0	0	0	0	0	0	0	0	0
61	1	1	47	Nitrate	7	0	1	0	0	0	0	0	0	0	0	0	1	0	0
61	1	1	47	Nitrite plus Nitrate	4	1	0	0	0	1	0	0	0	0	0	0	0	0	0
61	1	1	47	Wine	4	0	0	0	1	0	1	0	0	0	0	0	0	0	0
61	1	1	47	Wine plus garlic	7	1	1	0	0	0	0	0	1	0	0	1	1	0	0
61	1	1	47	Colorau	7	0	1	0	0	0	0	0	0	0	0	0	1	1	0
62	2	1	54	Control	5	0	1	0	0	1	0	0	0	0	0	0	0	0	0
62	2	1	54	Nitrite	2	0	1	0	0	1	0	0	0	0	0	0	0	0	0
62	2	1	54	Nitrate	4	1	0	0	0	0	0	0	1	0	0	0	0	0	0
62	2	1	54	Nitrite plus Nitrate	5	1	0	0	0	1	0	0	0	0	0	0	0	0	0
62	2	1	54	Wine	6	0	0	1	0	0	0	1	0	0	0	1	0	0	0
62	2	1	54	Wine plus garlic	8	0	0	0	0	0	0	1	0	1	1	0	0	0	0
62	2	1	54	Colorau	3	0	1	0	0	0	0	0	0	0	0	0	0	0	0
63	1	1	41	Control	3	0	1	0	0	0	0	0	0	0	0	1	0	0	0
63	1	1	41	Nitrite	2	0	1	0	0	1	0	0	0	0	0	0	0	0	0
63	1	1	41	Nitrate	4	0	0	0	0	0	0	0	1	0	0	0	0	0	0
63	1	1	41	Nitrite plus Nitrate	4	0	1	0	0	0	0	0	0	0	0	0	0	0	0
63	1	1	41	Wine	7	0	0	0	0	0	0	1	0	0	1	1	1	0	0
63	1	1	41	Wine plus garlic	7	0	0	0	0	0	0	0	1	0	1	0	1	1	0
63	1	1	41	Colorau	6	0	0	0	0	0	0	0	1	0	0	0	0	0	0
64	2	1	51	Control	3	0	0	0	0	0	0	0	1	0	0	0	0	0	0
64	2	1	51	Nitrite	3	0	1	0	0	0	0	0	0	0	0	0	0	0	0
64	2	1	51	Nitrate	4	1	0	0	0	0	0	0	0	0	0	0	0	0	0
64	2	1	51	Nitrite plus Nitrate	4	0	1	0	0	0	0	0	0	0	0	0	0	0	0
64	2	1	51	Wine	7	0	0	0	0	0	0	1	0	0	0	0	0	0	0
64	2	1	51	Wine plus garlic	6	0	0	0	0	0	0	1	0	0	0	0	0	0	0
64	2	1	51	Colorau	6	1	0	0	0	0	0	0	0	0	0	0	0	0	0
65	1	1	51	Control	5	0	1	0	0	1	0	0	0	0	0	0	0	0	0
65	1	1	51	Nitrite	3	1	0	0	0	0	1	0	0	0	0	0	0	0	0
65	1	1	51	Nitrate	6	0	1	0	0	0	1	0	1	0	0	0	0	0	0
65	1	1	51	Nitrite plus Nitrate	4	1	1	0	0	1	0	0	0	0	0	0	0	0	0
65	1	1	51	Wine	4	0	0	1	1	0	1	1	0	0	0	1	0	0	0
65	1	1	51	Wine plus garlic	8	0	1	0	0	1	0	0	0	0	1	0	1	1	0
65	1	1	51	Colorau	6	0	1	0	0	0	0	0	0	0	1	0	1	1	0
66	2	1	33	Control	3	0	0	1	0	0	0	0	0	0	1	0	0	0	0
66	2	1	33	Nitrite	5	0	1	0	0	1	0	0	0	0	1	0	1	0	0
66	2	1	33	Nitrate	5	0	1	0	0	0	1	0	0	0	0	0	1	0	0
66	2	1	33	Nitrite plus Nitrate	4	0	1	0	0	0	1	0	0	0	1	0	0	0	0
66	2	1	33	Wine	6	0	0	0	1	0	1	0	0	0	1	0	0	1	0
66	2	1	33	Wine plus garlic	4	0	0	0	1	0	0	0	0	0	1	0	0	0	0
66	2	1	33	Colorau	3	0	0	0	0	0	1	0	0	0	1	0	1	0	0
67	1	1	49	Control	4	0	1	0	0	1	0	0	0	0	0	0	0	0	0
67	1	1	49	Nitrite	5	0	1	1	0	1	0	0	0	0	0	0	0	0	0
67	1	1	49	Nitrate	6	0	1	0	0	1	0	0	0	0	0	0	1	0	0
67	1	1	49	Nitrite plus Nitrate	7	0	1	0	0	1	0	0	0	0	0	0	1	1	0
67	1	1	49	Wine	7	0	0	0	0	1	0	0	0	0	0	0	0	0	0
67	1	1	49	Wine plus garlic	4	1	0	0	0	1	0	0	0	0	0	0	0	0	0
67	1	1	49	Colorau	6	0	0	0	0	1	0	0	0	0	0	0	0	0	0
68	2	2	15	Control	6	0	0	0	0	1	0	0	1	0	0	0	0	0	0
68	2	2	15	Nitrite	5	1	0	0	0	0	0	0	0	0	0	0	0	0	0
68	2	2	15	Nitrate	6	0	1	1	0	0	0	0	0	0	0	1	1	0	0
68	2	2	15	Nitrite plus Nitrate	5	1	0	0	0	1	0	0	0	0	0	0	0	0	0
68	2	2	15	Wine	5	0	1	1	0	0	0	0	0	0	0	0	0	0	0
68	2	2	15	Wine plus garlic	5	0	0	0	0	0	1	0	1	0	0	0	0	0	0
68	2	2	15	Colorau	5	0	0	0	0	0	0	0	0	0	0	1	0	0	0
69	2	1	51	Control	7	0	1	0	0	0	0	0	0	0	0	0	1	0	0
69	2	1	51	Nitrite	5	0	0	0	0	1	0	0	0	0	0	0	1	0	0
69	2	1	51	Nitrate	7	1	0	0	0	0	0	0	0	0	0	0	1	0	0
69	2	1	51	Nitrite plus Nitrate	7	1	0	0	0	0	0	0	0	0	0	0	1	0	0
69	2	1	51	Wine	6	0	0	1	0	0	0	0	0	0	0	0	1	0	0
69	2	1	51	Wine plus garlic	7	1	0	0	0	0	0	1	0	0	0	0	1	0	0
69	2	1	51	Colorau	5	0	0	0	0	0	0	0	0	0	0	0	0	0	0
70	1	1	77	Control	3	0	1	0	0	1	0	0	0	0	0	0	0	0	0
70	1	1	77	Nitrite	5	0	1	0	0	1	0	0	0	0	0	1	0	0	0
70	1	1	77	Nitrate	5	0	1	1	0	0	0	0	0	0	0	0	0	0	0
70	1	1	77	Nitrite plus Nitrate	7	1	1	1	0	0	0	0	0	0	0	1	0	0	0
70	1	1	77	Wine	6	0	1	0	0	0	0	0	0	0	1	0	0	0	0
70	1	1	77	Wine plus garlic	7	1	0	1	0	0	0	0	0	0	0	0	0	0	0
70	1	1	77	Colorau	3	0	0	1	0	0	0	0	0	0	0	0	0	0	0
71	2	1	22	Control	7	0	1	0	0	0	0	0	0	1	0	1	1	0	0
71	2	1	22	Nitrite	7	0	0	1	1	0	1	1	0	0	0	1	0	0	0
71	2	1	22	Nitrate	5	0	0	0	1	0	1	1	0	0	1	0	0	0	0
71	1	1	22	Nitrite plus Nitrate	5	0	0	1	1	0	1	0	0	0	0	0	0	0	0
71	1	1	22	Wine	8	0	0	1	0	0	0	0	0	0	0	1	1	1	1
71	1	1	22	Wine plus garlic	6	1	0	1	0	0	0	1	0	1	1	0	1	1	0
71	2	1	22	Colorau	6	0	0	0	0	0	0	0	1	0	1	0	1	0	0
72	2	1	31	Control	4	0	0	0	1	0	0	0	0	0	0	0	0	1	0
72	2	1	31	Nitrite	7	0	0	0	1	0	0	0	0	0	0	0	0	0	0
72	1	1	31	Nitrate	5	0	1	0	0	1	0	0	0	0	1	0	0	0	0
72	1	1	31	Nitrite plus Nitrate	7	0	0	0	1	0	1	0	0	0	1	0	0	0	0
72	1	1	31	Wine	7	0	0	1	1	0	1	0	0	0	0	0	1	1	0
72	1	1	31	Wine plus garlic	4	0	1	0	0	0	0	0	1	0	0	0	0	0	0
72	1	1	31	Colorau	3	0	0	0	1	0	1	1	0	0	0	0	0	0	0
73	1	1	53	Control	7	0	0	1	0	0	1	1	0	0	1	1	0	0	0
73	2	1	53	Nitrite	6	0	1	0	0	0	0	0	0	0	1	0	0	0	0
73	2	1	53	Nitrate	6	0	0	1	0	0	1	0	0	1	0	0	0	0	0
73	2	1	53	Nitrite plus Nitrate	5	0	0	0	0	0	0	0	0	0	0	0	0	0	0
73	1	1	53	Wine	7	0	0	0	0	0	0	0	0	1	0	0	1	0	0
73	1	1	53	Wine plus garlic	3	0	0	0	0	0	0	0	0	0	0	1	0	0	0
73	1	1	53	Colorau	4	0	0	0	1	0	0	0	0	0	0	1	0	0	0
74	1	1	43	Control	4	0	0	0	0	0	0	0	1	0	0	0	1	0	0
74	1	1	43	Nitrite	7	0	0	1	1	0	0	0	0	1	1	1	0	0	0
74	1	1	43	Nitrate	6	0	0	0	0	0	0	1	0	1	1	1	1	0	0
74	2	1	43	Nitrite plus Nitrate	5	0	1	0	0	0	0	0	1	0	0	0	0	0	0
74	2	1	43	Wine	7	0	0	1	0	0	1	0	0	0	0	0	1	0	0
74	2	1	43	Wine plus garlic	7	0	0	0	1	0	0	0	1	0	1	0	0	0	0
74	1	1	43	Colorau	7	0	0	1	0	0	0	0	0	0	0	0	1	1	0
75	1	1	44	Control	7	0	0	0	1	0	0	0	0	0	0	0	1	1	0
75	1	1	44	Nitrite	4	0	0	0	1	0	0	0	0	0	0	0	0	0	0
75	1	1	44	Nitrate	7	0	0	1	0	1	0	0	0	0	1	0	1	1	0
75	1	1	44	Nitrite plus Nitrate	7	1	0	0	0	1	0	1	0	0	1	1	1	1	1
75	1	1	44	Wine	8	0	0	1	0	0	1	0	0	1	0	1	1	1	0
75	1	1	44	Wine plus garlic	6	0	0	1	1	0	0	0	0	0	0	0	0	0	0
75	1	1	44	Colorau	8	0	0	0	1	0	1	0	0	0	0	0	0	0	0
76	1	1	27	Control	8	0	0	1	1	0	0	1	0	0	1	0	1	1	0
76	1	1	27	Nitrite	6	0	1	0	0	0	0	0	1	0	1	0	0	0	0
76	1	1	27	Nitrate	7	0	1	0	0	0	1	0	0	0	0	1	0	0	0
76	1	1	27	Nitrite plus Nitrate	5	0	0	0	1	0	0	0	1	0	1	0	0	0	0
76	1	1	27	Wine	5	0	0	0	0	0	0	0	0	0	0	0	0	0	0
76	1	1	27	Wine plus garlic	4	0	0	0	0	0	0	0	0	1	0	0	0	0	0
76	1	1	27	Colorau	7	0	0	0	0	0	0	0	0	0	0	0	0	0	0
77	2	1	50	Control	4	0	0	0	0	0	0	0	0	0	0	0	0	0	1
77	2	1	50	Nitrite	4	1	0	0	0	0	0	0	0	0	0	0	0	0	0
77	2	1	50	Nitrate	6	0	0	1	1	0	0	0	0	0	0	0	0	0	0
77	1	1	50	Nitrite plus Nitrate	3	0	0	0	0	0	0	0	1	0	0	0	0	0	0
77	1	1	50	Wine	6	0	0	0	0	0	1	0	0	0	0	0	0	0	0
77	1	1	50	Wine plus garlic	5	0	0	1	0	0	0	0	0	0	0	0	0	0	0
77	1	1	50	Colorau	7	0	1	0	0	0	0	0	0	0	1	0	0	0	0
78	2	1	50	Control	8	0	0	0	0	0	0	1	0	0	1	0	1	0	0
78	2	1	50	Nitrite	7	0	0	0	0	0	0	1	0	0	1	0	1	0	0
78	2	1	50	Nitrate	3	0	1	0	0	0	1	0	0	0	0	0	0	0	0
78	2	1	50	Nitrite plus Nitrate	7	0	0	1	0	0	0	1	0	0	0	0	1	0	0
78	2	1	50	Wine	9	0	0	1	0	0	0	1	0	0	1	0	1	1	0
78	2	1	50	Wine plus garlic	7	0	1	0	0	0	0	0	0	1	0	0	0	1	0
78	2	1	50	Colorau	5	0	0	0	1	0	0	1	0	0	0	0	1	0	1
79	2	1	24	Control	6	0	0	0	0	0	1	0	1	0	0	1	0	0	0
79	2	1	24	Nitrite	6	0	0	1	1	0	0	0	1	0	1	0	0	0	0
79	2	1	24	Nitrate	6	0	0	1	1	0	0	0	0	0	0	0	0	0	1
79	2	1	24	Nitrite plus Nitrate	6	0	0	1	1	0	0	0	0	0	0	1	0	0	1
79	2	1	24	Wine	7	0	1	0	0	0	0	1	0	0	0	0	0	0	0
79	2	1	24	Wine plus garlic	6	0	0	0	1	0	1	0	0	0	0	1	0	0	0
79	2	1	24	Colorau	7	0	0	0	0	0	0	1	0	0	0	0	0	0	0
80	1	1	24	Control	6	0	1	1	0	0	0	0	1	0	0	1	1	0	0
80	1	1	24	Nitrite	7	0	0	0	0	0	0	1	0	0	1	0	1	0	0
80	1	1	24	Nitrate	7	0	0	0	0	0	1	1	0	0	1	0	1	1	0
80	1	1	24	Nitrite plus Nitrate	7	1	1	1	0	1	0	0	0	0	1	1	1	1	0
80	1	1	24	Wine	7	1	0	0	0	0	0	1	0	1	1	1	1	0	0
80	1	1	24	Wine plus garlic	7	1	0	0	0	0	1	1	0	1	0	1	1	1	0
80	1	1	24	Colorau	4	0	1	0	0	1	0	0	0	0	1	0	0	0	0
81	2	1	23	Control	6	0	0	0	1	0	1	0	0	0	0	1	0	0	0
81	2	1	23	Nitrite	4	0	0	1	0	0	0	0	0	0	1	0	0	0	0
81	2	1	23	Nitrate	4	0	0	1	0	0	0	0	0	0	0	0	0	0	0
81	2	1	23	Nitrite plus Nitrate	4	0	0	0	1	0	1	0	0	0	0	0	0	0	0
81	2	1	23	Wine	3	0	1	0	0	0	1	1	0	0	0	0	0	0	0
81	2	1	23	Wine plus garlic	7	0	1	0	0	0	0	0	0	0	1	0	0	0	0
81	2	1	23	Colorau	7	1	0	1	0	0	1	0	0	0	1	0	1	1	0
82	2	1	58	Control	7	0	0	0	0	0	1	1	0	1	0	1	1	1	0
82	2	1	58	Nitrite	4	0	1	0	0	1	0	0	1	0	0	1	1	0	0
82	2	1	58	Nitrate	7	0	0	0	1	0	1	0	0	0	0	1	1	0	0
82	2	1	58	Nitrite plus Nitrate	4	1	0	0	0	1	0	0	0	0	1	0	0	0	0
82	2	1	58	Wine	4	1	1	0	0	0	1	0	1	0	0	1	1	1	0
82	2	1	58	Wine plus garlic	7	1	0	1	0	0	1	1	0	1	1	1	1	0	0
82	2	1	58	Colorau	7	0	0	1	1	0	0	1	0	1	0	1	1	1	0

## Sheet: MICR-AW-PH-color-nitrite
Aditivoouingrediente	TIME	pH	AW	Salmonella	Cl sporogenes	lactica acid becteria	L	a	b	nitrite	nitrate
CONTROL	1	5.85	0.967	6.51851	3.69897	3.44716	ONLY T5	ONLY T5	ONLY T5	ONLY T5	ONLY T5
CONTROL	1	5.83	0.966	6.59106	3.38021	3.50515
CONTROL	1	5.84	0.965	7.25527	3.47712	3.27875
NITRITTE	1	5.82	0.966	6.51851	3.69897	3.07918
NITRITTE	1	5.8	0.977	6.59106	3.38021	3.38561
NITRITTE	1	5.81	0.983	7.25527	3.47712	3.83251
NITRATE	1	5.7	0.9665	6.51851	3.69897	3.61278
NITRATE	1	5.74	0.9755	6.59106	3.38021	2.74819
NITRATE	1	5.72	0.972	7.25527	3.47712	3.09691
NITRITE PLUS NITRATE	1	5.72	0.9745	6.51851	3.69897	3.3032
NITRITE PLUS NITRATE	1	5.82	0.96575	6.59106	3.38021	3.83885
NITRITE PLUS NITRATE	1	5.77	0.97075	7.25527	3.47712	3.1038
WINE	1	5.65	0.97	6.51851	3.69897	2.99123
WINE	1	5.72	0.97	6.59106	3.38021	2.90309
WINE	1	5.35	0.98	7.25527	3.47712	3.39794
WINE PLUS GARLIC	1	5.23	0.97	6.51851	3.69897	3.2014
WINE PLUS GARLIC	1	5.7	0.97	6.59106	3.38021	2.86923
WINE PLUS GARLIC	1	5.5	0.97	7.25527	3.47712	3.11059
CONTROL	2	5.66	0.934	7.98945	2.32222	6.28103
CONTROL	2	5.4	0.94	8.22531	2.17609	6.09691
CONTROL	2	5.53	0.94112	7.90309	1.90309	6.4624
NITRITTE	2	5.6	0.95	7.17609	1.30103	6.29003
NITRITTE	2	5.5	0.93545	7.07918	1.8451	6.4624
NITRITTE	2	5.55	0.937061	7.11394	1.69897	6.17609
NITRATE	2	5.59	0.94375	6.73239	1.77815	6.85431
NITRATE	2	5.62	0.93731	6.716	1.8451	6.64
NITRATE	2	5.55	0.943725	6.65321	1.90309	6.74036
NITRITE PLUS NITRATE	2	5.46	0.94728	6.97313	1.47712	6.98227
NITRITE PLUS NITRATE	2	5.45	0.94	7.25527	1.69897	6.97081
NITRITE PLUS NITRATE	2	5.45	0.93538	6.90309	1.77815	6.7364
WINE	2	5.66	0.94	6.20412	1	6.90037
WINE	2	5.56	0.95	6.32222	2.32222	6.98227
WINE	2	5.51	0.94	6	1.77815	6.92169
WINE PLUS GARLIC	2	5.38	0.94	5.69897	1.69897	6.39794
WINE PLUS GARLIC	2	5.49	0.94	6.04139	1.8451	6.29667
WINE PLUS GARLIC	2	5.45	0.95	5.60206	1.60206	6.94939
CONTROL	3	5.7	0.93	5.07918	1.82607	8.01072
CONTROL	3	5.67	0.92	5.92942	1.83885	7.99123
CONTROL	3	5.685	0.905	5.07918	1.30103	7.96848
NITRITTE	3	5.52	0.91	4.90309	1.74036	8.18469
NITRITTE	3	5.59	0.905	4.51851	1.47712	8.26007
NITRITTE	3	5.555	0.93	4.69897	0.875061	8.07555
NITRATE	3	5.65	0.91	4.38021	1.716	7.95424
NITRATE	3	5.67	0.93	4	1.68124	7.93952
NITRATE	3	5.66	0.905	4.17609	1.65321	7.95424
NITRITE PLUS NITRATE	3	5.49	0.91	4.97313	1.70757	8.06633
NITRITE PLUS NITRATE	3	5.5	0.93	4.1038	0.875061	8.1089
NITRITE PLUS NITRATE	3	5.495	0.92	3.90309	1.54407	7.88081
WINE	3	5.5	0.93	3.90309	2	8.03743
WINE	3	5.53	0.91	4.07918	1.95424	8.09167
WINE	3	5.45	0.93	4	1.62839	8.09864
WINE PLUS GARLIC	3	5.54	0.91	3.69897	1.93952	7.716
WINE PLUS GARLIC	3	5.35	0.91	4.04139	1.94939	7.75967
WINE PLUS GARLIC	3	5.545	0.92	4	1.54407	7.9345
CONTROL	4	5.67	0.889	3.07918	0.380385	7.51188
CONTROL	4	5.7	0.9	3.92942	0.380385	7.74036
CONTROL	4	5.685	0.905	3.30103	0.180456	7.47712
NITRITTE	4	5.63	0.91	2.90309	0	7.84198
NITRITTE	4	5.56	0.905	2.51851	0	7.52504
NITRITTE	4	5.595	0.901	2.69897	0.176526	7.63347
NITRATE	4	5.73	0.91	2.38021	0.079355	7.62839
NITRATE	4	5.76	0.88	2	0	7.81624
NITRATE	4	5.745	0.905	2.17609	0	7.51851
NITRITE PLUS NITRATE	4	5.51	0.91	2.97313	0	7.51851
NITRITE PLUS NITRATE	4	5.45	0.895	2.1038	0	7.5682
NITRITE PLUS NITRATE	4	5.48	0.91	1.90309	0	7.29557
WINE	4	5.59	0.9	1.90309	0.079355	7.95424
WINE	4	5.55	0.9	2.07918	0.079355	8.01284
WINE	4	5.57	0.91	1.9	0	7.65321
WINE PLUS GARLIC	4	5.61	0.9	2.17609	0.079355	7.89763
WINE PLUS GARLIC	4	5.68	0.9	1.47712	0.079355	7.41497
WINE PLUS GARLIC	4	5.645	0.91	1.90309	0.778586	7.54407
CONTROL	5	5.795	0.88	2.60206	0	7.27761	43.65	12.65	18.695	< 2	< 2
CONTROL	5	5.747	0.889	2.17609	0.556476	7.20412	42.8	11.99	18.245	< 2	< 2
CONTROL	5	5.771	0.87	2.38021	0	7.12222	43.63	11.17	18.72	< 2	< 2
NITRITTE	5	5.49	0.89	1	0	6.77085	44.9	17.51	19.955	9.37744	7.68594
NITRITTE	5	5.52	0.9	0	0	7.46015	45.17	17.01	19.35	8.1922	10.0158
NITRITTE	5	5.505	0.88	0.90309	0.176526	6.85126	45.06	18.25	19.8125	8.38885	9.8555
NITRATE	5	5.6	0.88	1.30103	0.079355	8.04336	43.84	15.21	19.45	5.41345	7.79281
NITRATE	5	5.684	0.9	0	0	7.51851	45.41	16.59	20.605	4.396	8.34856
NITRATE	5	5.642	0.88	1	0	7.4624	43.12	15.96	18.5275	4.50715	8.26306
NITRITE PLUS NITRATE	5	5.581	0.87	1.47712	0	7.65321	47.6	15.26	19.87	3.8146	14.3774
NITRITE PLUS NITRATE	5	5.504	0.86	0	0	7.49831	45.32	14.41	20.75	4.01125	15.0282
NITRITE PLUS NITRATE	5	5.5425	0.89	0	0	7.68124	47.46	14.93	20.3	3.9685	15.2313
WINE	5	5.528	0.89	0	0.380385	7.76716	47.22	13.39	18.67	< 2	< 2
WINE	5	5.54	0.88	1	0.380385	7.54407	45.91	13.24	17.835	< 2	< 2
WINE	5	5.534	0.9	0	0	7.34242	44.12	12.61	18.3775	< 2	< 2
WINE PLUS GARLIC	5	5.487	0.86	1	0.079355	6.84198	44.23	13.84	23.815	< 2	< 2
WINE PLUS GARLIC	5	5.55	0.89	0	0.079355	7.02735	45.36	13.33	23.755	< 2	< 2
WINE PLUS GARLIC	5	5.5185	0.88	0	0	7.06633	47.17	14.05	24.535	< 2	< 2

## Sheet: Folha1
ENSAIO	ENSAIO	ITO mg/kg	ATO mg/kg
cont	cont	3.8488	2.63856
cont	cont	3.8659	6.61719
		9.37744	7.68594
IC	ito	8.1922	10.0158
IC	ito	8.38885	9.8555
		5.41345	7.79281
AA	ato	4.396	8.34856
AA	ato	4.50715	8.26306
	ito+ato	3.8146	14.3774
XC	ito+ato	4.01125	15.0282
XC	ito+ato	3.9685	15.2313
VC	Vinho	2.7886	7.79281
VC	Vinho	2.8228	7.72869
Colorau	Colorau	5.2681	5.37744
Colorau	Colorau	5.41345	5.18506
VA	Vinho Alho	2.66035	7.68594
VA	Vinho Alho	2.5834	7.84625
OAA	OEALHO
OAA	OEALHO
OOA	OEOREGAO
OOA	OEOREGAO
OTA	OETOMILHO
OTA	OETOMILHO
K	Sake	3.56665	6.37137
K	Sake	3.8146	6.10419
KV	Sake com Vinho	2.7715	6.53169
KV	Sake com Vinho	2.7544	6.56375
KT	Sake com Tudo	3.60085	6.73475
KT	Sake com Tudo	3.75475	6.56375
